# Supplementary material for: Open grid model of Australia’s National Electricity Market allowing backtesting against historic data
Source: Sci Data. 2018 Oct 23;5:180203. doi: 10.1038/sdata.2018.203 (PMC6206589; doi:10.1038/sdata.2018.203)
Supplement: Supplementary file 1 [file sdata2018203-isa1.zip]

Archive with 4 entries (4 files):
- i_Investigation.txt
- s_Xenophon105_study.txt
- a_Xenophon105_Network.txt
- a_Xenophon105_Generator.txt
