# Supplementary material for: Open grid model of Australia’s National Electricity Market allowing backtesting against historic data
Source: Sci Data. 2018 Oct 23;5:180203. doi: 10.1038/sdata.2018.203 (PMC6206589; doi:10.1038/sdata.2018.203)
Supplement: Supplementary file 1 [file sdata2018203-isa1.zip › i_Investigation.txt]

# Investigation File generated for Scientific Data with Investigation File Authoring Tool version 0.1.0 on 23/08/2018 - This metadata file is CC0
ONTOLOGY SOURCE REFERENCE
Term Source Name	GAZ	ENVO	ERO	NIFCELL	NCIT	VO
Term Source File	http://data.bioontology.org/ontologies/GAZ	http://data.bioontology.org/ontologies/ENVO	http://data.bioontology.org/ontologies/ERO	http://data.bioontology.org/ontologies/NIFCELL	http://data.bioontology.org/ontologies/NCIT	http://data.bioontology.org/ontologies/VO
Term Source Version	$Revision: 1.512 $	2013-08-02	2013-08-02	v.1.10 - July 17, 2013	17.06d	Vision Release; 1.0.788
Term Source Description	Gazetteer	Environment Ontology	Eagle-I Research Resource Ontology	Neuroscience Information Framework (NIF) Cell Ontology	National Cancer Institute Thesaurus	Vaccine Ontology
INVESTIGATION
Investigation Identifier
Investigation Title
Investigation Description
Investigation Submission Date
Investigation Public Release Date
INVESTIGATION PUBLICATIONS
Investigation PubMed ID
Investigation Publication DOI
Investigation Publication Author List
Investigation Publication Title
Investigation Publication Status
Investigation Publication Status Term Accession Number
Investigation Publication Status Term Source REF
INVESTIGATION CONTACTS
Investigation Person Last Name
Investigation Person Mid Initials
Investigation Person First Name
Investigation Person Address
Investigation Person Phone
Investigation Person Fax
Investigation Person Email
Investigation Person Affiliation
Investigation Person Roles
Investigation Person Roles Term Accession Number
Investigation Person Roles Term Source REF
STUDY
Study Identifier	10.1038/sdata.2018.203
Study Title	Open grid model of Australia’s National Electricity Market allowing backtesting against historic data
Study Submission Date	16/04/2018
Study Public Release Date	23/10/2018
Study Description	http://www.nature.com/articles/sdata2018203#abstract
Study File Name	s_Xenophon105_study.txt
Comment[Subject Keywords]	///;//
Comment[Manuscript Licence]	CC BY-4.0
Comment[Experimental Metadata Licence]	CC0
Comment[Supplementary Information File Name]	
Comment[Supplementary Information File Type]	x-zip-compressed
Comment[Supplementary Information File URL]	http://www.nature.com/articles/sdata2018203#supplementary-information
Comment[Data Repository]	Zenodo
Comment[Data Record Accession]	doi:10.5281/zenodo.1326942
Comment[Data Record URI]	https://doi.org/10.5281/zenodo.1326942
STUDY DESIGN DESCRIPTORS
Study Design Type	database creation objective	process-based data transformation objective	network analysis objective
Study Design Type Term Accession Number	http://www.ebi.ac.uk/efo/swo/SWO_0000509	ERO:0100003	""
Study Design Type Term Source REF	ERO	ERO	""
STUDY PUBLICATIONS
Study PubMed ID
Study Publication DOI
Study Publication Author List
Study Publication Title
Study Publication Status
Study Publication Status Term Accession Number
Study Publication Status Term Source REF
STUDY FACTORS
Study Factor Name	temporal interval
Study Factor Type	temporal_interval
Study Factor Type Term Accession Number	http://www.ifomis.org/bfo/1.1/span#TemporalInterval
Study Factor Type Term Source REF	NIFCELL
STUDY ASSAYS
Study Assay Measurement Type	Connectivity	Generator Device
Study Assay Measurement Type Term Accession Number	NCIT:C52642	NCIT:C49970
Study Assay Measurement Type Term Source REF	NCIT	NCIT
Study Assay Technology Type	network graph construction	computational modeling technique
Study Assay Technology Type Term Accession Number	OBI:0200126	ERO:0001251
Study Assay Technology Type Term Source REF	VO	ERO
Study Assay Technology Platform	""	""
Study Assay File Name	a_Xenophon105_Network.txt	a_Xenophon105_Generator.txt
STUDY PROTOCOLS
Study Protocol Name	Network	Generator dataset	Geospatial load distribution	Linking datasets
Study Protocol Type	Database Specification	Database Specification	Database Specification	Database Specification
Study Protocol Type Term Accession Number	NCIT:C115590	NCIT:C115590	NCIT:C115590	NCIT:C115590
Study Protocol Type Term Source REF	NCIT	NCIT	NCIT	NCIT
Study Protocol Description				
Study Protocol URI	""	""	""	""
Study Protocol Version				
Study Protocol Parameters Name	""	""	""	""
Study Protocol Parameters Name Term Accession Number	""	""	""	""
Study Protocol Parameters Name Term Source REF	""	""	""	""
Study Protocol Components Name	""	""	""	""
Study Protocol Components Type	""	""	""	""
Study Protocol Components Type Term Accession Number	""	""	""	""
Study Protocol Components Type Term Source REF	""	""	""	""
STUDY CONTACTS
Study Person Last Name	Xenophon	Hill
Study Person First Name	Aleksis	David
Study Person Mid Initials		
Study Person Email	aleksisx@eee.hku.hk	""
Study Person Phone		
Study Person Fax		
Study Person Address		
Study Person Affiliation	The University of Hong Kong, Pokfulam, Hong Kong	The University of Hong Kong, Pokfulam, Hong Kong
Study Person Roles		
Study Person Roles Term Accession Number		
Study Person Roles Term Source REF		
Comment[Study Person ORCID]		
Comment[Funder]		
Comment[FundRef ID]		
Comment[Funder Term Source REF]		
Comment[Grant Identifier]		
