# Supplementary material for: Open grid model of Australia’s National Electricity Market allowing backtesting against historic data
Source: Sci Data. 2018 Oct 23;5:180203. doi: 10.1038/sdata.2018.203 (PMC6206589; doi:10.1038/sdata.2018.203)
Supplement: Supplementary file 1 [file sdata2018203-isa1.zip › s_Xenophon105_study.txt]

Source Name	Comment[reference in data descriptor]	Comment[source]	Characteristics[environment type]	Term Source REF	Term Accession Number	Characteristics[geographical location]	Term Source REF	Term Accession Number	Protocol REF	Sample Name	Factor Value[temporal interval]
Geoscience Australia data	23	http://pid.geoscience.gov.au/dataset/ga/83173	electric power system	ENVO	ENVO:01000865	Australia	GAZ	GAZ:00000463	Network	Electricity Transmission Substations
Geoscience Australia data	24	http://pid.geoscience.gov.au/dataset/ga/83105	electric power system	ENVO	ENVO:01000865	Australia	GAZ	GAZ:00000463	Network	Electricity Transmission Lines
Geoscience Australia data	25	http://pid.geoscience.gov.au/dataset/ga/82326	electric power system	ENVO	ENVO:01000865	Australia	GAZ	GAZ:00000463	Network	Power Stations
Australian Energy Market Operator data	22	http://www.nemweb.com.au/#mms-data-model	electric power system	ENVO	ENVO:01000865	Australia	GAZ	GAZ:00000463	Generator dataset	Regional load signals	2017-06
Regional Population Growth in Australia 2014-15	47	http://www.abs.gov.au/AUSSTATS/abs@.nsf/DetailsPage/3218.02014-15?OpenDocument				Australia	GAZ	GAZ:00000463	Network	Population Estimates by Statistical Area Level 2	2014/2015
Australian Energy Market Operator data NTNDP	44	https://www.aemo.com.au/Electricity/National-Electricity-Market-NEM/Planning-and-forecasting/National-Transmission-Network-Development-Plan/NTNDP-database	power plant	ENVO	ENVO:00002214	Australia	GAZ	GAZ:00000463	Generator dataset	Generator technical parameters
Australian Energy Market Operator data	50	https://www.aemo.com.au/-/media/Files/Electricity/NEM/Security_and_Reliability/Congestion-Information/2017/Interconnector-Capabilities.pdf	electric power system	ENVO	ENVO:01000865	Australia	GAZ	GAZ:00000463	Network	Interconnector capabilities
