# Supplementary material for: Open grid model of Australia’s National Electricity Market allowing backtesting against historic data
Source: Sci Data. 2018 Oct 23;5:180203. doi: 10.1038/sdata.2018.203 (PMC6206589; doi:10.1038/sdata.2018.203)
Supplement: Supplementary file 1 [file sdata2018203-isa1.zip › a_Xenophon105_Generator.txt]

Sample Name	Protocol REF	Assay Name	Raw Data File	Comment[Data Repository]	Comment[Data Record Accession]	Comment[Data Record URI]	Protocol REF	Derived Data File	Comment[Data Repository]	Comment[Data Record Accession]	Comment[Data Record URI]
Generator technical parameters	Generator dataset	Generator data from AEMO MMSDM and NTNDP	egrimod-nem-dataset-v1.3.zip/generators/generators.csv	Zenodo	doi:10.5281/zenodo.1326942	https://doi.org/10.5281/zenodo.1326942	Linking datasets	egrimod-nem-dataset-v1.3.zip/load_and_dispatch_signals/signals_dispatch.csv	Zenodo	doi:10.5281/zenodo.1326942	https://doi.org/10.5281/zenodo.1326942
Population Estimates by Statistical Area Level 2	Geospatial load distribution	load_and_dispatch_signals	egrimod-nem-dataset-v1.3.zip/load_and_dispatch_signals/*	Zenodo	doi:10.5281/zenodo.1326942	https://doi.org/10.5281/zenodo.1326942	Linking datasets	egrimod-nem-dataset-v1.3.zip/load_and_dispatch_signals/signals_dispatch.csv	Zenodo	doi:10.5281/zenodo.1326942	https://doi.org/10.5281/zenodo.1326942
